# Supplementary material for: Microbiota Involved in the Degradation of Tremella fuciformis Polysaccharide and Microbial Enzymatic Potential Revealed by Microbiome and Metagenome
Source: Microorganisms. 2025 Jan 25;13(2):263. doi: 10.3390/microorganisms13020263 (PMC11858309; doi:10.3390/microorganisms13020263)
Supplement: Supplementary file 1 [file microorganisms-13-00263-s001.zip]

Archive with 1 entries (1 files):
- microorganisms-3429776-supplementary.pdf
